# Supplementary material for: MultiRTA: A simple yet reliable method for predicting peptide binding affinities for multiple class II MHC allotypes
Source: BMC Bioinformatics. 2010 Sep 24;11:482. doi: 10.1186/1471-2105-11-482 (PMC2957400; doi:10.1186/1471-2105-11-482)
Supplement: Additional file 1 — This table contains experimental peptide binding data for DRB1*1301, which was not included in the training set. All data were downloaded from IEDB [36]. [file 1471-2105-11-482-S1.TAB]

Peptide sequence	IC50 (nM)	Binding affinity (kcal/mol)
ACCRTHDMCPDVMSAGES	100000	5.399341
AKGLNQEILELAQSET	100000	5.399341
APQIPPNWHIPSIQDAATPYHPPATPNNMGL	100000	5.399341
CDCDDKFYDCLKNSADTI	100000	5.399341
CGERTEGRCLHYTVDKSK	100000	5.399341
CGHGNKSSGPNELGRFKH	100000	5.399341
CLHYTVDKSKPKVYQWFD	100000	5.399341
CPDVMSAGESKHGLTNTA	100000	5.399341
DCLKNSADTISSYFVGKM	100000	5.399341
DDIKATYDKGILTVSVAVSE	100000	5.399341
DKFYDCLKNSADTISSYF	100000	5.399341
DLPVLDQLTDPPGVRRVYHIQAGLPDPFQPPS	100000	5.399341
DQEVPEKPDSVTPMIL	100000	5.399341
DSVTPMILKAQKGGNL	100000	5.399341
EAKITMLTNGQCQNIT	100000	5.399341
EDFREFSRAKGLNQEI	100000	5.399341
EDNLGFLMHAPAFETAGTYLRLVKINDWTEITQF	100000	5.399341
EILELAQSETCSPGGQ	100000	5.399341
ESWGAVWRIDTPDKLTGPFT	100000	5.399341
FREFSRAKGLNQEILE	100000	5.399341
GGNLEAKITMLTNGQC	100000	5.399341
GKWYLKAMTADQEVPE	100000	5.399341
GQRVVFIQPSPVRDHY	100000	5.399341
GTLWCGHGNKSSGPNELG	100000	5.399341
IIYPGTLWCGHGNKSSGP	100000	5.399341
ILTVSVAVSEGKPTEKHIQI	100000	5.399341
ITVVLHKTSEPGKYTA	100000	5.399341
KHTDACCRTHDMCPDVMS	100000	5.399341
KLEHPVTGCGERTEGRCL	100000	5.399341
LGRFKHTDACCRTHDMCP	100000	5.399341
LKAMTADQEVPEKPDS	100000	5.399341
MAKLLGRDPEQSQEAL	100000	5.399341
MATTLPVQRHPRSLFPEFSE	100000	5.399341
MSAGESKHGLTNTASHTR	100000	5.399341
NLIDTKCYKLEHPVTGCG	100000	5.399341
NQEILELAQSETCSPG	100000	5.399341
NSADTISSYFVGKMYFNL	100000	5.399341
PSPVRDHYILYCEGEL	100000	5.399341
PVTGCGERTEGRCLHYTV	100000	5.399341
QNITVVLHKTSEPGKY	100000	5.399341
QPPSLPITVYYAVLERACRSVLLNAPSEAPQIVR	100000	5.399341
RDGQLTIKAERTEQKDFDGR	100000	5.399341
RDHYILYCEGELHGRQ	100000	5.399341
RTEQKDFDGRSEFAYGSFVR	100000	5.399341
SKYALVDASLKMADPNRFRGKDLPVLDQL	100000	5.399341
SVAVSEGKPTEKHIQIRSTN	100000	5.399341
TASHTRLSCDCDDKFYDC	100000	5.399341
TAYEGQRVVFIQPSPV	100000	5.399341
THDMCPDVMSAGESKHGL	100000	5.399341
TISSYFVGKMYFNLIDTK	100000	5.399341
TKCYKLEHPVTGCGERTE	100000	5.399341
TPALGKDTVAVSGKWY	100000	5.399341
TRLSCDCDDKFYDCLKNS	100000	5.399341
TVSLPVGADEDDIKATYDKG	100000	5.399341
DGGRRKKGGWFGKHRGQGGSNP	10000	6.749176
DPHLPTLLLGSSGSGGDDDDPHGPVQLSYYD	10000	6.749176
DRPFQLFEFYAREPDV	10000	6.749176
EDPYWGNGDRHSDYQPLGTQDQSLY	10000	6.749176
EFVKIVQKRGIVKENI	10000	6.749176
EHDLERGPPGPRRPP	10000	6.749176
FAEVLKDAIKDLVMTKPAPTCNIR	10000	6.749176
HDPLPHSPSDSAGND	10000	6.749176
IDLTKIDRCFQLRGNG	10000	6.749176
IIFIFRRDLLCPLGAL	10000	6.749176
ISKISGEWYSIFLASD	10000	6.749176
IVQKRGIVKENIIDLT	10000	6.749176
KENIIDLTKIDRCFQL	10000	6.749176
LPPWFPPMVEGAAAEGDDG	10000	6.749176
MGSLEMVPMGAGPPSPGGDP	10000	6.749176
RDGVRRPQKRPSCIGCKGT	10000	6.749176
RPFFHPVGEADYFEYHQEGGPDGEPD	10000	6.749176
SGHESDSNSNEGRHHLLVSGAGDGPPL	10000	6.749176
TEGRCLHYTVDKSKPKVY	10000	6.749176
VKIVQKRGIVKENIID	10000	6.749176
VSTVVTATGLALSLLL	10000	6.749176
GPEYWDRETQKYKRQAQ	1000	8.099011
NPGGYVAYSKAATVT	1000	8.099011
TTAYFLYQQQGRLDK	1000	8.099011
DPTLDHHWHLWKKTYGKQYK	100	9.448847
ESKHGLTNTASHTRLSCD	1100	8.043138
TPKIQVYSRHPAENG	13	10.644877
HGRQIKMAKLLGRDPE	146	9.226997
GLTNTASHTRLSCDCDDK	15000	6.511482
QRTVAVYSLKIAGWHGPKAPYTSTLLPPEL	1587	7.828266
NKSLGACPIRTQPRWNYYDSFSAVSEDNLGF	160	9.173318
VLVMLVLLILAYRRRWRRLTV	161	9.169666
NPKFENIAEGLRALLARSHVERTTDE	1649	7.805799
NKSSGPNELGRFKHTDAC	20000	6.342835
ITQFILEHRAKGSCKYALPLRIPPSACLSPQ	200	9.042506
KTSLYNLRRGTALAIPQCRLTPLSRL	2049	7.678481
SACLSPQAYQQGVTVDSIGMLPRFIPENQRTVAVY	2049	7.678481
EGELHGRQIRMAKLLG	2090	7.666867
RQIRMAKLLGRDPEQS	2090	7.666867
GPDGRLLRGHDQYAYDGKD	224	8.976070
EKIEENGSMRVFVDVI	2484	7.565622
QKRGIVKENIIDLTKI	2484	7.565622
SPEIKEEFVKIVQKRG	2484	7.565622
LPKPPKPVSKMRMATPLLMQ	263	8.881976
TERVRLVTRHIYNREE	275	8.855820
KMYFNLIDTKCYKLEHPV	300	8.804812
YEVRAELPGVDPDKDVDIMV	35000	6.014774
TVDKSKPKVYQWFDLRKY	350	8.714445
HGRQIRMAKLFGRDPE	36	10.039679
HGRQIRMAKLLTRDPE	36	10.039679
HGRQIRMARLLGRDPE	36	10.039679
DPDKDVDIMVRDGQLTIKAE	4000	7.286330
SSVITLNTNVGLYDQSD	40	9.986000
RLEDEMKEGRYEVRAELPGV	41000	5.922019
DTVAVSGKWYLKAMTA	418	8.610361
KITMLTNGQCQNITVV	418	8.610361
PRSLFPEFSELFAAFPSFAG	42000	5.907892
GPNELGRFKHTDACCRTH	4300	7.243933
SEFAYGSFVRTVSLPVGADE	45000	5.867447
QEALEDFREFSRAKGL	4598	7.204653
TIAWFRMGGNCAIPITVMEYTECSYNKS	4762	7.184107
FENDEHIILYLVNFDK	4968	7.159281
LRPTFDTRLMRLEDEMKEGR	500	8.505352
PGKYTAYEGQRVVFIQ	5434	7.106721
ICGIVYWMRRHTQKAPKRIRLPHIRED	56	9.788751
ENGSMRVFVDVIRALD	5796	7.068914
APRFKHLRKYTYNYEA	58	9.768180
YFVGKMYFNLIDTKCYKL	650	8.351548
RGIVKENIIDLTKIDR	6624	6.990634
LFAAFPSFAGLRPTFDTRLM	68000	5.625426
HGRQIRMAKLLGRDPE	73	9.633338
HGRQIRMARILGRDPE	73	9.633338
PQCRLTPLSRLPFGMAPGPGPQPG	775	8.248436
