# Supplementary material for: MultiRTA: A simple yet reliable method for predicting peptide binding affinities for multiple class II MHC allotypes
Source: BMC Bioinformatics. 2010 Sep 24;11:482. doi: 10.1186/1471-2105-11-482 (PMC2957400; doi:10.1186/1471-2105-11-482)
Supplement: Additional file 3 — This table contains a list of HLA-DR model parameters, βijl, representing interactions between specific peptide and MHC residues. They are divided by peptide core residue number and presented in decreasing order of magnitude. [file 1471-2105-11-482-S3.TAB]

Peptide core residue number	Parameter value	Peptide residue	MHC residue group
1	1.966060	F	constant
1	1.943480	I	constant
1	1.921460	L	constant
1	1.662700	V	constant
1	1.626350	Y	constant
1	1.564300	M	constant
1	1.516310	W	constant
1	1.203800	C	constant
1	0.872011	T	constant
1	0.645941	Y	86G
1	0.644727	R	constant
1	0.636107	S	constant
1	0.569647	D	constant
1	0.556470	W	86G
1	0.552447	F	86G
1	0.511718	G	constant
1	0.501527	N	constant
1	0.391275	K	constant
1	0.284450	D	86G
1	0.263204	I	86V
1	0.235540	C	86G
1	0.213372	S	86G
1	0.141625	G	86G
1	0.095102	E	constant
1	0.092937	V	86V
1	0.029072	L	86V
2	1.139130	I	constant
2	0.843246	M	constant
2	0.827779	V	77T
2	0.807886	Q	constant
2	0.780094	H	constant
2	0.762466	R	77T
2	0.732697	N	constant
2	0.671393	L	81H
2	0.668580	T	constant
2	0.658816	H	77T
2	0.637403	K	77T
2	0.596298	Y	77T
2	0.588261	Y	81H
2	0.558638	R	constant
2	0.547867	K	constant
2	0.546384	S	constant
2	0.518354	C	77T
2	0.480237	D	78Y
2	0.462899	E	77T
2	0.461410	F	81H
2	0.428437	M	77T
2	0.417992	S	77T
2	0.402156	A	77T
2	0.401714	W	81H
2	0.372206	V	81H
2	0.358315	L	78Y
2	0.355862	G	81H
2	0.296688	N	77T
2	0.264404	F	77T
2	0.242702	I	81Y
2	0.221228	K	78V
2	0.190508	S	78V
2	0.189873	T	77T
2	0.166258	V	constant
2	0.138133	E	78Y
2	0.127804	C	constant
2	0.111092	H	81H
2	0.109353	E	81H
2	0.083302	Q	77T
2	0.075565	Y	78Y
2	0.056643	H	78V
2	0.032672	Q	78Y
2	0.007768	L	77T
2	0.004472	I	78Y
2	0.003160	R	78V
3	1.267680	M	constant
3	0.823585	L	constant
3	0.720646	W	constant
3	0.711342	H	constant
3	0.700631	A	constant
3	0.682013	R	constant
3	0.610498	S	constant
3	0.580412	G	constant
3	0.579766	Q	78Y
3	0.554517	Y	constant
3	-0.449965	D	78Y
3	0.426816	P	constant
3	0.324215	H	74Q
3	0.291825	T	74A
3	0.275260	S	78V
3	0.246270	V	74A
3	0.228158	F	78Y
3	0.209654	F	74A
3	0.197312	V	78Y
3	0.195746	I	74A
3	0.170568	I	constant
3	0.164532	I	78Y
3	0.151724	Q	74E
3	0.147319	T	constant
3	0.142370	F	constant
3	0.141440	K	constant
3	0.116396	V	constant
3	0.079303	T	78Y
3	0.076276	Q	constant
3	-0.071637	L	74L
3	0.059905	C	78Y
3	0.056875	L	74E
3	0.040277	E	constant
3	0.035437	L	74A
3	0.035268	H	78V
3	0.034886	W	74A
3	0.030382	W	78Y
3	0.025091	R	74A
3	0.007566	Y	74A
3	0.005291	A	74A
4	1.151350	V	constant
4	1.086590	M	74A
4	1.080370	S	constant
4	0.856263	F	70Q
4	0.831822	Q	26N,13C,11A,28I
4	0.829225	T	constant
4	0.763880	A	constant
4	0.691333	L	constant
4	0.678633	I	constant
4	0.677174	N	71E
4	0.643312	D	70Q
4	0.580032	N	constant
4	0.565582	D	26Y
4	0.530332	L	74A
4	0.523249	E	78Y
4	0.518035	D	71K
4	0.512975	N	13S
4	0.497027	G	14E
4	0.495074	C	14E
4	0.480538	H	constant
4	0.466901	K	14E
4	0.462296	P	13F
4	0.454392	T	74Q,11G,14K
4	0.429213	Q	78Y
4	0.424973	D	74R
4	0.418144	S	78V
4	0.394628	E	70Q
4	0.342810	I	28E
4	0.341664	I	74A
4	0.338488	G	13F
4	0.334616	L	71R
4	0.317805	F	26F
4	0.315214	K	constant
4	0.306766	M	constant
4	0.287988	Q	26L,11L
4	0.285823	T	28E
4	0.276154	S	26Y
4	0.273650	A	28E
4	0.269471	Q	70R,74E
4	0.268496	F	11P,13R,71A
4	0.263252	L	13F
4	0.253331	K	26F
4	0.250035	A	71R
4	0.244278	M	70Q
4	0.234043	E	11D,28H
4	-0.226996	M	11S
4	0.222215	I	70Q
4	0.218040	Y	14E
4	0.210157	N	78Y
4	0.206669	Q	14E
4	0.202680	E	71R
4	-0.195501	S	13G,74L
4	0.194287	G	constant
4	0.185960	D	28D
4	0.176236	L	70Q
4	0.167191	Q	13F
4	0.165902	F	74A
4	0.163061	E	13Y
4	-0.162352	L	11R
4	0.156985	T	13Y
4	0.156764	M	71R
4	0.152515	C	13F
4	0.149186	V	71R
4	0.146118	K	70D
4	0.140776	M	28E
4	0.128816	R	constant
4	-0.127866	L	13Y
4	-0.125258	E	11P,13R,71A
4	0.124980	T	13H,11V
4	0.124096	V	78V
4	-0.118160	A	28D
4	0.115489	E	71K
4	0.114217	G	74A
4	0.112229	A	13F
4	-0.110746	Q	11S
4	0.110110	M	13F
4	-0.091862	Q	13S
4	0.089287	I	26F
4	-0.087927	Q	70D
4	0.080294	C	74A
4	-0.078732	N	13H,11V
4	0.074269	V	28E
4	-0.066508	A	11P,13R,71A
4	0.063136	A	74A
4	0.060348	N	28E
4	0.059097	S	71R
4	0.058601	F	78Y
4	0.057033	V	70Q
4	0.052940	S	13Y
4	-0.050351	V	11S
4	0.048035	A	13Y
4	0.039574	T	78V
4	0.038368	I	71R
4	0.038352	A	11D,28H
4	0.033037	D	14E
4	0.032411	D	78Y
4	0.032052	E	13H,11V
4	-0.027482	I	13S
4	0.026002	G	70Q
4	0.023915	N	14E
4	0.017649	N	26L,11L
4	0.015977	L	28E
4	-0.015012	L	11D,28H
4	0.010670	N	13F
4	-0.008790	K	28E
4	-0.008711	K	26L,11L
4	0.002042	H	71R
4	-0.000000	L	74R
4	0.000000	P	28E
4	-0.000000	Q	26F
5	0.923764	L	13C,11A,28I
5	0.889215	K	constant
5	0.691485	Y	constant
5	0.515043	A	71E
5	0.507637	A	28E
5	0.451765	R	constant
5	0.418335	F	constant
5	0.413705	M	74A
5	0.401135	I	71R
5	0.398122	M	constant
5	0.397827	P	13H,11V
5	0.368309	L	71R
5	0.368135	G	13F
5	0.343602	Q	constant
5	0.331741	A	constant
5	-0.331142	L	11S
5	0.311254	T	constant
5	0.302427	P	13F
5	0.298328	N	71R
5	0.285515	L	constant
5	0.269502	V	74A
5	0.259243	K	28H,11D
5	0.243184	V	71E
5	0.237927	R	28E
5	0.235244	V	constant
5	0.219327	P	71R
5	0.218009	K	11S
5	0.215595	E	constant
5	-0.201898	A	71K
5	0.191593	C	71R
5	-0.188625	N	28D
5	0.184472	S	constant
5	0.176144	G	71R
5	0.167047	K	70D
5	-0.165964	E	11S
5	-0.164965	N	11S
5	0.164814	Q	74A
5	0.150641	I	13F
5	0.147086	F	71R
5	-0.139299	H	74A
5	0.139286	P	constant
5	0.139245	C	70Q
5	0.137613	S	13F
5	0.137150	S	28E
5	0.135221	S	71R
5	0.129676	A	13F
5	-0.124375	G	71K
5	-0.118914	I	11S
5	-0.111922	R	71E
5	0.111705	S	70Q
5	0.108950	M	28D
5	0.103763	Y	13H,11V
5	0.093776	R	74A
5	0.084804	T	74A
5	0.082413	Y	70Q
5	0.082395	C	13H,11V
5	0.081772	P	28E
5	0.080097	K	11P,13R,71A
5	0.078498	Q	30C,11L
5	-0.070447	L	13S
5	0.068169	K	71R
5	0.068007	R	71R
5	-0.065376	D	11P,13R,71A
5	0.061979	N	70Q
5	0.056687	I	constant
5	0.056460	I	70R,74E
5	0.053231	L	28E
5	0.052401	T	28E
5	0.049650	A	70D
5	0.047921	N	74A
5	0.044186	V	11S
5	-0.043778	G	13H,11V
5	0.043600	R	11P,13R,71A
5	-0.043380	Q	28D
5	0.041805	I	74A
5	0.032219	G	28E
5	0.032049	P	70Q
5	-0.030247	L	28D
5	-0.029014	I	28D
5	0.023592	N	13H,11V
5	0.020568	T	70D
5	0.018937	F	70Q
5	0.013736	K	13Y
5	0.011278	P	74A
5	0.007630	L	70Q
5	-0.006996	S	13S
5	0.002985	D	70Q
5	-0.002065	T	71K
5	-0.001771	S	11S
5	0.000578	F	74A
5	0.000145	K	13S
5	0.000000	Q	13F
5	0.000000	Y	30Y
5	0.000000	A	71R
5	0.000000	N	13F
6	1.379180	N	constant
6	1.310600	S	constant
6	1.297510	P	constant
6	1.230310	A	constant
6	1.123310	C	constant
6	1.075360	T	constant
6	1.062520	R	11S
6	1.018860	V	constant
6	0.956677	I	constant
6	0.936204	G	constant
6	0.725923	H	constant
6	0.699540	L	constant
6	0.682023	K	11S
6	0.561634	N	13H,11V
6	-0.548396	N	13G
6	0.522778	A	9W
6	0.512498	W	constant
6	0.493188	D	constant
6	0.490692	T	13H,11V
6	0.441262	S	9W
6	0.373775	R	71R
6	0.363464	E	constant
6	0.362061	S	11G,30L
6	0.333417	S	13H,11V
6	0.312954	K	71R
6	-0.310609	I	71K
6	0.305910	G	9W
6	0.280614	S	13Y
6	0.270166	H	71R
6	0.254526	L	9W
6	0.237264	V	11G,30L
6	0.233254	I	11A,13C
6	0.231174	I	30Y
6	0.214618	R	13S
6	0.210551	C	13Y
6	0.200345	G	71R
6	-0.195654	I	11S
6	0.195586	A	71R
6	0.195159	P	13F
6	0.188407	P	11D
6	0.184339	N	9W
6	0.176182	P	71R
6	0.175426	A	11D
6	-0.163830	D	11S
6	-0.158537	P	11S
6	-0.157335	C	30C,11L
6	-0.147050	A	9E
6	-0.132586	A	11S
6	-0.131763	N	71K
6	0.130590	V	71R
6	0.123723	S	9K,30G
6	0.112558	S	11D
6	0.104467	V	9K,30G
6	-0.103613	H	13H,11V
6	0.099531	D	9W
6	0.096726	G	30C,11L
6	-0.096271	S	9E
6	0.095181	D	13F
6	-0.094234	S	13S
6	0.091220	G	13F
6	0.089903	D	71R
6	0.089196	E	13F
6	0.088443	T	9W
6	-0.083881	S	11R
6	0.074335	P	13Y
6	0.066562	A	13F
6	0.058808	N	71R
6	0.056744	P	71K
6	-0.056161	P	30Y
6	0.052874	A	13Y
6	0.051211	N	13Y
6	0.049385	L	71K
6	0.032334	S	13F
6	-0.030190	A	30Y
6	-0.029649	S	30Y
6	-0.021975	N	9K,30G
6	-0.019242	Y	constant
6	0.017906	G	9Q,30D
6	0.017708	G	11D
6	0.017556	H	13F
6	-0.017199	Y	9E
6	-0.017044	G	9E
6	0.016242	E	9W
6	0.007181	H	9W
6	0.006688	T	71K
6	0.003397	Q	constant
6	0.000000	K	30Y
6	-0.000000	A	13S
7	1.519500	H	constant
7	1.200450	M	constant
7	1.096860	Y	constant
7	1.057120	I	constant
7	1.018090	V	constant
7	1.006630	L	constant
7	0.842262	R	constant
7	0.787249	N	constant
7	0.773340	A	67L
7	0.685090	S	constant
7	0.611514	D	70R
7	0.594070	T	28E
7	0.547587	D	67L
7	0.525344	F	71R
7	0.496422	Q	constant
7	0.462791	E	47Y
7	0.457001	Q	67L
7	0.454800	W	70Q
7	0.451886	R	67F
7	0.424928	P	70Q
7	0.422409	C	constant
7	0.365855	W	constant
7	0.360936	V	28E
7	0.360834	F	47Y
7	0.360189	W	67I
7	-0.316489	E	67I
7	0.305794	N	47Y
7	0.298155	W	28E
7	0.295895	L	70R
7	-0.289811	G	30Y
7	0.276567	R	71R
7	0.259436	K	47Y
7	0.259017	S	47Y
7	0.257736	Y	47Y
7	0.249747	C	67L
7	-0.230154	H	28D
7	0.229879	Q	71R
7	0.222915	M	67L
7	0.216302	N	67I
7	0.214201	L	71R
7	0.212927	K	71R
7	0.212672	T	67L
7	0.210922	V	71E
7	0.205368	S	28E
7	0.194745	T	47Y
7	0.190406	P	constant
7	0.190298	I	30L
7	0.189760	F	28E
7	-0.172998	E	70D
7	0.171034	E	67L
7	0.159430	G	28E
7	0.153999	P	71R
7	0.146330	K	28H
7	0.143595	N	67L
7	0.139016	S	67I
7	0.135853	L	67L
7	0.131067	Y	67I
7	0.129934	S	67L
7	0.121067	N	30Y
7	0.120697	M	71R
7	-0.117303	K	30Y
7	0.113757	K	constant
7	0.097700	I	67L
7	-0.096928	N	67F
7	0.095404	K	28E
7	0.087630	T	71R
7	-0.082435	Y	71K
7	-0.074460	S	67F
7	0.070074	L	30Y
7	0.069107	C	71R
7	-0.060718	D	28E
7	0.059485	V	67L
7	0.058996	A	70R
7	0.058713	E	70Q
7	0.056807	R	70D
7	0.056363	A	71R
7	0.053346	P	47Y
7	0.052934	F	70D
7	0.052839	H	70R
7	0.051703	L	47F
7	0.051658	G	67L
7	0.040918	K	70D
7	0.037709	G	70Q
7	0.029806	Q	47Y
7	0.025387	E	71K
7	0.023878	T	constant
7	0.005878	I	71R
8	0.821917	M	constant
8	0.569050	R	constant
8	0.565461	L	constant
8	0.551295	V	constant
8	0.528178	R	60Y
8	0.499510	G	constant
8	0.419329	A	60Y
8	0.408580	F	constant
8	0.386357	Y	60Y
8	0.372441	S	60Y
8	0.359461	T	constant
8	0.349275	K	60Y
8	0.341212	I	constant
8	0.337818	P	constant
8	0.335735	C	60Y
8	0.320574	K	constant
8	0.301944	E	constant
8	0.266789	L	60Y
8	0.265501	P	60Y
8	0.223232	A	constant
8	0.212370	Y	constant
8	0.206279	T	60Y
8	0.201339	G	60Y
8	0.192869	Q	constant
8	0.166318	E	60S
8	0.080557	S	constant
8	-0.055267	D	60Y
8	0.051509	C	constant
8	0.009854	F	60S
9	0.990155	I	constant
9	0.914092	V	constant
9	0.858099	L	constant
9	0.782815	M	38V
9	0.769606	Y	constant
9	0.744578	F	constant
9	0.741566	L	9W
9	0.623217	Q	38A
9	0.616507	R	37D,9Q,30D
9	0.608584	R	constant
9	0.608341	A	constant
9	0.540464	S	constant
9	0.513609	N	60Y
9	-0.499203	K	30C
9	0.470109	G	57D
9	0.455138	K	60Y
9	0.449091	A	30C
9	0.444505	V	9W
9	0.438140	Y	38V
9	0.425684	H	30Y
9	0.416581	Q	57D
9	0.408980	M	60Y
9	0.386451	L	37N
9	0.360533	W	constant
9	0.351899	T	9W
9	0.350188	T	constant
9	0.347667	N	30Y
9	0.343125	T	38V
9	0.315286	S	60Y
9	0.311357	A	60Y
9	0.295507	S	37S
9	0.294485	Q	37S
9	0.283530	N	constant
9	0.282771	K	57D
9	-0.280679	K	37Y
9	0.275263	K	constant
9	0.273235	S	37Y
9	0.249386	R	37N
9	0.245196	V	38V
9	0.233715	G	9W
9	0.230861	R	57D
9	0.229492	I	30C
9	0.225666	S	38V
9	0.212769	I	9W
9	0.209264	G	constant
9	0.206745	G	38V
9	-0.205078	Y	30C
9	0.195800	P	9W
9	0.185033	R	60Y
9	0.165945	A	9K,30G
9	-0.163003	L	30Y
9	0.160294	E	57S
9	0.158278	D	60Y
9	0.150116	A	38V
9	0.149872	V	37N
9	0.139016	T	57D
9	0.135349	V	30C
9	0.134929	A	37Y
9	-0.133018	R	30C
9	-0.131683	A	37F
9	0.121795	L	57V,60S
9	0.100516	I	30L
9	-0.096218	V	30Y
9	0.094092	I	37F
9	0.090051	M	9W
9	0.081736	P	38V
9	0.079622	T	60Y
9	0.073038	E	38V
9	0.068211	S	30Y
9	0.050125	I	38V
9	0.047199	V	57V,60S
9	0.047040	Q	30C
9	0.044504	T	30C
9	0.039698	Y	37F
9	0.034747	G	37S
9	0.033707	F	9W
9	0.032108	H	57D
9	0.021090	M	57D
9	0.016955	A	37S
9	0.012814	V	9K,30G
9	0.011534	Y	30Y
9	0.000000	F	57V,60S
