# Supplementary material for: MultiRTA: A simple yet reliable method for predicting peptide binding affinities for multiple class II MHC allotypes
Source: BMC Bioinformatics. 2010 Sep 24;11:482. doi: 10.1186/1471-2105-11-482 (PMC2957400; doi:10.1186/1471-2105-11-482)
Supplement: Additional file 4 — This table contains an ordered list of HLA-DP model interaction parameters in the same format as Additional file 3. [file 1471-2105-11-482-S4.TAB]

Peptide core residue number	Parameter value	Peptide residue	MHC residue group
1	1.197350	K	constant
1	1.164940	F	constant
1	1.096250	Y	constant
1	1.017480	C	constant
1	0.951676	L	constant
1	0.916128	V	constant
1	0.911324	W	89M,86G
1	0.819957	I	constant
1	0.789634	T	constant
1	0.752404	M	constant
1	0.716075	A	constant
1	0.482821	M	89M,86G
1	0.444117	Q	89M,86G
1	0.404758	H	constant
1	-0.346936	P	constant
1	0.344419	E	constant
1	0.342172	H	89M,86G
1	0.321554	S	89M,86G
1	0.284852	S	constant
1	0.282000	R	constant
1	0.281921	F	89M,86G
1	0.245634	K	86D,89V
1	-0.232439	P	89M,86G
1	0.208935	G	89M,86G
1	-0.208816	W	86D,89V
1	0.176838	Y	86D,89V
1	-0.159607	A	86D,89V
1	0.151714	E	89M,86G
1	0.133553	V	86D,89V
1	0.100935	L	89M,86G
1	0.100195	T	89M,86G
1	0.091785	Q	constant
1	0.085091	R	86D,89V
1	-0.064079	G	86D,89V
1	-0.050904	D	89M,86G
1	-0.020902	D	constant
2	2.000000	F	constant
2	1.375590	Q	constant
2	1.257720	I	constant
2	1.228160	R	constant
2	1.217040	Y	constant
2	1.090230	M	constant
2	0.818531	K	constant
2	0.775027	W	constant
2	0.753485	A	constant
2	0.677486	T	constant
2	-0.659614	S	constant
2	0.570247	P	78V
2	0.543030	V	constant
2	0.443990	Q	78V
2	0.422231	H	constant
2	0.391143	D	78V
2	0.375936	F	78V
2	0.353321	W	78V
2	-0.348390	L	78V
2	0.322775	K	78V
2	0.263944	C	78V
2	0.260377	F	78M
2	0.251832	R	78V
2	0.251712	P	constant
2	0.242764	I	78V
2	0.234421	V	78V
2	-0.166972	E	78V
2	0.136347	T	78V
2	-0.126285	L	constant
2	0.108986	M	78M
2	0.106138	H	78V
2	0.094750	D	constant
2	0.068985	A	78V
2	0.049531	E	78M
2	-0.035220	S	78V
2	0.029881	Y	78M
2	-0.020349	G	78M
2	-0.003566	G	constant
3	1.426170	F	constant
3	1.233930	Q	constant
3	-0.821254	K	constant
3	0.777403	V	constant
3	0.766174	Y	constant
3	0.765181	M	constant
3	0.749531	L	constant
3	0.747799	R	constant
3	0.594053	W	constant
3	0.527994	S	constant
3	0.426828	G	constant
3	0.402237	I	78V
3	0.393798	T	constant
3	0.331946	W	78V
3	0.279471	Y	78M
3	0.273149	T	78V
3	0.242227	R	78V
3	0.210949	E	constant
3	-0.202142	K	78V
3	0.195715	P	constant
3	0.187724	A	constant
3	0.166446	L	78V
3	0.138948	V	78M
3	0.133655	N	78M
3	0.129669	Q	78V
3	-0.105544	H	constant
3	0.099435	M	78V
3	0.098882	A	78V
3	-0.075080	D	constant
3	-0.072264	H	78V
3	-0.071589	I	78M
3	0.062506	N	constant
3	-0.049215	D	78M
3	0.015354	S	78V
3	0.007259	E	78M
3	0.005780	P	78M
4	1.206230	W	constant
4	-1.022150	K	constant
4	0.972926	H	constant
4	-0.946027	F	71K
4	0.848225	C	constant
4	0.772316	Q	constant
4	0.769464	L	constant
4	0.750601	G	constant
4	0.660413	E	constant
4	0.558343	S	constant
4	0.509997	L	78V
4	0.435474	I	constant
4	0.434037	N	constant
4	0.427429	T	constant
4	0.393340	D	constant
4	0.348410	Y	constant
4	0.342959	Y	71E
4	-0.337573	R	78M
4	0.285660	N	78V
4	0.271364	D	78V
4	0.264984	Y	78V
4	0.244885	V	constant
4	0.230184	E	78V
4	-0.225607	A	71E
4	0.190000	Q	71E
4	0.172827	V	71K
4	0.172462	W	71K
4	-0.144136	A	constant
4	0.127982	L	71E
4	0.123358	M	constant
4	0.117155	T	71E
4	0.115176	M	71E
4	0.109488	P	78M
4	0.108187	I	71E
4	0.101237	D	71E
4	0.096749	E	71K
4	0.096070	H	78V
4	-0.079663	R	constant
4	-0.078826	F	78M
4	0.075255	V	78V
4	0.070842	H	71E
4	0.047740	C	71E
4	-0.041416	K	78M
4	0.039470	S	78V
4	-0.039363	R	71E
4	-0.038022	A	78V
4	0.035610	W	78V
4	0.028361	I	78M
4	0.022926	T	78M
4	0.022894	G	78M
4	0.004126	C	78M
4	0.000152	P	71K
5	1.449940	T	constant
5	1.447650	Y	constant
5	-1.441740	M	constant
5	1.408020	N	constant
5	1.306960	C	constant
5	1.135630	H	constant
5	1.117490	I	constant
5	1.070020	E	constant
5	0.948518	K	constant
5	0.946306	P	constant
5	0.807776	Q	constant
5	0.690694	Y	71E
5	0.654714	F	71E
5	0.635530	S	constant
5	0.631678	G	constant
5	-0.460837	L	constant
5	0.315013	A	constant
5	0.246740	D	constant
5	0.226273	H	71E
5	0.174262	V	71E
5	0.157091	P	71K
5	0.148630	N	71K
5	0.141522	S	71E
5	0.139690	D	71K
5	0.109438	V	constant
5	-0.105156	L	71K
5	0.090649	E	71E
5	0.069732	I	71K
5	0.063506	K	71E
5	0.062938	G	71K
5	0.044562	A	71E
5	0.043640	C	71K
5	-0.041406	R	71K
5	0.027686	T	71K
5	-0.019541	W	constant
6	1.867180	F	constant
6	1.788160	L	constant
6	1.530930	I	constant
6	-1.346630	C	constant
6	1.000920	V	constant
6	0.969081	E	constant
6	0.951184	H	constant
6	0.822606	D	constant
6	0.757765	W	constant
6	0.748169	R	constant
6	0.610350	H	71K
6	0.600457	P	constant
6	0.576858	A	constant
6	0.552525	W	71E
6	0.525576	S	constant
6	0.504112	F	71E
6	0.495997	M	constant
6	-0.462720	C	9F
6	0.435334	K	constant
6	0.410792	L	9Y
6	-0.389880	N	constant
6	0.277465	S	9Y
6	0.272741	Q	71E
6	0.252748	P	9Y
6	0.236489	R	71K
6	0.194509	A	71E
6	0.177407	E	71E
6	0.176021	V	71E
6	-0.142231	N	71E
6	-0.125535	G	constant
6	0.098480	L	71E
6	0.076256	E	9Y
6	0.074842	Y	71E
6	0.072766	D	9Y
6	0.060286	D	71K
6	0.057483	H	9F
6	0.056008	S	71E
6	0.054149	M	71E
6	0.051581	I	71K
6	0.048299	A	9Y
6	0.045913	F	9Y
6	0.033701	Q	constant
6	-0.023290	T	71K
6	0.013975	R	9F
6	-0.012000	G	9F
6	0.010876	K	71K
7	1.789190	F	constant
7	1.569850	L	constant
7	1.498570	Y	constant
7	1.222250	N	constant
7	1.132420	I	constant
7	1.049740	S	constant
7	0.946360	V	constant
7	0.904051	H	constant
7	0.878698	A	constant
7	0.820400	P	constant
7	0.728507	C	constant
7	0.505662	Y	71E
7	-0.408613	G	71K
7	-0.361842	Q	constant
7	0.361118	W	71K
7	0.323299	F	71E
7	0.320808	M	constant
7	0.300760	E	constant
7	0.245497	N	71E
7	0.243752	T	71K
7	0.225878	K	71K
7	-0.184058	R	constant
7	0.149015	L	71K
7	0.139369	A	71E
7	0.127732	C	71E
7	0.124835	S	71E
7	0.116804	V	71E
7	0.116658	T	constant
7	-0.098161	K	71E
7	0.051643	P	71E
7	0.036962	W	constant
7	-0.021670	R	71K
7	0.014321	H	71E
7	0.006229	E	71K
7	0.002394	I	71E
8	1.820130	M	constant
8	1.478250	L	constant
8	1.240080	N	constant
8	1.214190	A	constant
8	-1.172990	H	constant
8	0.899660	Q	constant
8	0.881809	P	constant
8	0.878485	S	constant
8	0.851588	W	constant
8	0.823130	E	constant
8	0.739153	K	constant
8	0.712261	I	constant
8	0.684343	R	constant
8	0.396157	V	constant
8	0.266117	T	constant
8	0.218446	D	constant
8	0.173913	F	constant
8	-0.107466	Y	constant
8	-0.087992	G	constant
9	-2.000000	N	constant
9	1.908420	Y	constant
9	1.228540	H	constant
9	1.157910	L	constant
9	1.150570	I	constant
9	1.043360	F	constant
9	0.994009	V	constant
9	0.853748	A	constant
9	0.848225	Q	constant
9	0.790217	K	constant
9	-0.779187	C	constant
9	-0.772301	N	9F
9	0.706423	G	constant
9	-0.604179	N	38A,57A
9	0.567458	R	constant
9	0.557007	E	constant
9	0.531021	T	constant
9	0.523759	I	57D
9	0.488557	D	57D
9	0.421804	T	37F
9	0.415433	S	57D
9	-0.403437	C	37L,57E
9	0.387543	M	constant
9	0.337180	V	57D
9	0.337165	H	57D
9	-0.326322	H	37L,57E
9	0.318734	H	37F
9	0.302464	S	9Y,37Y
9	-0.271496	P	constant
9	0.271083	A	57D
9	0.267831	R	57D
9	0.263870	L	57D
9	0.257807	F	9F
9	0.251074	Q	37L,57E
9	0.243173	F	37F
9	0.241388	H	9Y,37Y
9	0.232599	L	37F
9	0.231533	D	constant
9	0.214961	M	38V
9	0.211146	T	57D
9	0.207397	T	38A,57A
9	0.200198	Q	9Y,37Y
9	0.191600	H	38A,57A
9	-0.191045	Q	37F
9	-0.182716	L	37L,57E
9	0.178562	L	9Y,37Y
9	0.178554	K	38V
9	0.176812	R	37F
9	0.170359	L	38A,57A
9	0.166786	I	9Y,37Y
9	0.164522	G	57D
9	0.153096	E	9Y,37Y
9	0.135436	Y	38V
9	-0.131320	P	9Y,37Y
9	0.130176	V	9Y,37Y
9	-0.125574	T	37L,57E
9	0.112518	E	57D
9	-0.103766	P	38V
9	0.094875	G	9F
9	0.079762	V	37F
9	0.074391	G	38V
9	0.072540	A	9Y,37Y
9	-0.071955	I	37L,57E
9	0.066292	Y	37F
9	0.056128	K	37L,57E
9	-0.053491	E	37L,57E
9	-0.052047	P	37L,57E
9	-0.051962	V	37L,57E
9	0.042312	Y	9F
9	0.037493	G	37F
9	0.034600	D	9Y,37Y
9	0.031807	Y	57D
9	0.024588	T	9Y,37Y
9	0.023992	D	37F
9	0.022864	P	37F
9	0.021719	A	38V
9	0.021123	V	38A,57A
9	0.019931	E	37F
9	0.016018	E	38A,57A
9	0.013016	I	37F
9	0.011747	M	9F
9	0.009371	M	57D
9	-0.008194	D	37L,57E
9	0.002566	M	37F
9	0.002280	I	38A,57A
9	0.001478	D	38A,57A
